# Supplementary material for: Fate of Trypanosoma cruzi, the causative agent of Chagas disease, in bed bugs after oral ingestion or intrathoracic injection
Source: PLoS Negl Trop Dis. 2025 Nov 14;19(11):e0013568. doi: 10.1371/journal.pntd.0013568 (PMC12671806; doi:10.1371/journal.pntd.0013568)
Supplement: S1 Data — (XLSX) [file pntd.0013568.s002.xlsx]

## Sheet: Fig2 anterior midgut
Kruskal-Wallis test of anterior midgut figure 2
ANOVA results			Multiple comparisons							Descriptive statistics
Table Analyzed	anterior midgut		Number of families	1							0	1	4	7	10	20	30
			Number of comparisons per family	21						Number of values	10	10	10	10	10	10	10
Kruskal-Wallis test			Alpha	0.05
P value	<0.0001									Minimum	3750000	0	0	0	0	0	0
Exact or approximate P value?	Approximate		Dunn's multiple comparisons test	Mean rank diff.	Significant?	Summary	Adjusted P Value			25% Percentile	4093750	500000	0	0	0	0	0
P value summary	****		0 vs. 1	14.05	No	ns	>0.9999	A-B		Median	5625000	875000	250000	0	0	0	0
Do the medians vary signif. (P < 0.05)?	Yes		0 vs. 4	28.85	Yes	**	0.0045	A-C		75% Percentile	7125000	1750000	531250	0	0	0	0
Number of groups	7		0 vs. 7	39.6	Yes	****	<0.0001	A-D		Maximum	7625000	2500000	1000000	625000	0	0	0
Kruskal-Wallis statistic	56.47		0 vs. 10	42.5	Yes	****	<0.0001	A-E
			0 vs. 20	42.5	Yes	****	<0.0001	A-F		Mean	5625000	1050000	312500	62500	0	0	0
Data summary			0 vs. 30	42.5	Yes	****	<0.0001	A-G		Std. Deviation	1438556	750463	359639	197642	0	0	0
Number of treatments (columns)	7		1 vs. 4	14.8	No	ns	>0.9999	B-C		Std. Error of Mean	454911	237317	113728	62500	0	0	0
Number of values (total)	70		1 vs. 7	25.55	Yes	*	0.022	B-D
			1 vs. 10	28.45	Yes	**	0.0055	B-E		Lower 95% CI	4595919	513151	55230	-78885	0	0	0
			1 vs. 20	28.45	Yes	**	0.0055	B-F		Upper 95% CI	6654081	1586849	569770	203885	0	0	0
			1 vs. 30	28.45	Yes	**	0.0055	B-G
			4 vs. 7	10.75	No	ns	>0.9999	C-D		Mean ranks	65.5	51.45	36.65	25.9	23	23	23
			4 vs. 10	13.65	No	ns	>0.9999	C-E
			4 vs. 20	13.65	No	ns	>0.9999	C-F
			4 vs. 30	13.65	No	ns	>0.9999	C-G
			7 vs. 10	2.9	No	ns	>0.9999	D-E
			7 vs. 20	2.9	No	ns	>0.9999	D-F
			7 vs. 30	2.9	No	ns	>0.9999	D-G
			10 vs. 20	0	No	ns	>0.9999	E-F
			10 vs. 30	0	No	ns	>0.9999	E-G
			20 vs. 30	0	No	ns	>0.9999	F-G
			Test details	Mean rank 1	Mean rank 2	Mean rank diff.	n1	n2	Z
			0 vs. 1	65.5	51.45	14.05	10	10	1.802
			0 vs. 4	65.5	36.65	28.85	10	10	3.7
			0 vs. 7	65.5	25.9	39.6	10	10	5.079
			0 vs. 10	65.5	23	42.5	10	10	5.451
			0 vs. 20	65.5	23	42.5	10	10	5.451
			0 vs. 30	65.5	23	42.5	10	10	5.451
			1 vs. 4	51.45	36.65	14.8	10	10	1.898
			1 vs. 7	51.45	25.9	25.55	10	10	3.277
			1 vs. 10	51.45	23	28.45	10	10	3.649
			1 vs. 20	51.45	23	28.45	10	10	3.649
			1 vs. 30	51.45	23	28.45	10	10	3.649
			4 vs. 7	36.65	25.9	10.75	10	10	1.379
			4 vs. 10	36.65	23	13.65	10	10	1.751
			4 vs. 20	36.65	23	13.65	10	10	1.751
			4 vs. 30	36.65	23	13.65	10	10	1.751
			7 vs. 10	25.9	23	2.9	10	10	0.3719
			7 vs. 20	25.9	23	2.9	10	10	0.3719
			7 vs. 30	25.9	23	2.9	10	10	0.3719
			10 vs. 20	23	23	0	10	10	0
			10 vs. 30	23	23	0	10	10	0
			20 vs. 30	23	23	0	10	10	0

## Sheet: Fig2 posterior midgut & rectum 
Kruskal-Wallis test of posterior midgut+ rectum figure 2
ANOVA results			Multiple comparisons							Descriptive statistics
Table Analyzed	posterior midgut+ rectum										0	1	4	7	10	20	30
			Number of families	1						Number of values	10	10	10	10	10	10	10
Kruskal-Wallis test			Number of comparisons per family	21
P value	<0.0001		Alpha	0.05						Minimum	0	0	0	500000	0	0	0
Exact or approximate P value?	Approximate									25% Percentile	0	0	0	2187500	0	1312500	906250
P value summary	****		Dunn's multiple comparisons test	Mean rank diff.	Significant?	Summary	Adjusted P Value			Median	0	0	0	3875000	1500000	2437500	1750000
Do the medians vary signif. (P < 0.05)?	Yes		0 vs. 1	0	No	ns	>0.9999	A-B		75% Percentile	0	0	812500	5125000	2750000	3125000	2875000
Number of groups	7		0 vs. 4	0	No	ns	>0.9999	A-C		Maximum	0	0	1500000	6750000	5000000	4000000	3500000
Kruskal-Wallis statistic	43.97		0 vs. 7	-14.85	No	ns	>0.9999	A-D
			0 vs. 10	-30.95	Yes	**	0.0053	A-E		Mean	0	0	387500	3675000	1700000	2250000	1812500
Data summary			0 vs. 20	-37.25	Yes	***	0.0002	A-F		Std. Deviation	0	0	547881	1950961	1661659	1243036	1174453
Number of treatments (columns)	7		0 vs. 30	-35.95	Yes	***	0.0004	A-G		Std. Error of Mean	0	0	173255	616948	525463	393083	371395
Number of values (total)	70		1 vs. 4	0	No	ns	>0.9999	B-C
			1 vs. 7	-14.85	No	ns	>0.9999	B-D		Lower 95% CI	0	0	-4430	2279366	511321	1360786	972347
			1 vs. 10	-30.95	Yes	**	0.0053	B-E		Upper 95% CI	0	0	779430	5070634	2888679	3139214	2652653
			1 vs. 20	-37.25	Yes	***	0.0002	B-F
			1 vs. 30	-35.95	Yes	***	0.0004	B-G		Mean ranks	16	16	24.85	58	40.2	48.7	44.75
			4 vs. 7	-14.85	No	ns	>0.9999	C-D
			4 vs. 10	-30.95	Yes	**	0.0053	C-E
			4 vs. 20	-37.25	Yes	***	0.0002	C-F
			4 vs. 30	-35.95	Yes	***	0.0004	C-G
			7 vs. 10	-16.1	No	ns	>0.9999	D-E
			7 vs. 20	-22.4	No	ns	0.1688	D-F
			7 vs. 30	-21.1	No	ns	0.2632	D-G
			10 vs. 20	-6.3	No	ns	>0.9999	E-F
			10 vs. 30	-5	No	ns	>0.9999	E-G
			20 vs. 30	1.3	No	ns	>0.9999	F-G
			Test details	Mean rank 1	Mean rank 2	Mean rank diff.	n1	n2	Z
			0 vs. 1	18.5	18.5	0	10	10	0
			0 vs. 4	18.5	18.5	0	10	10	0
			0 vs. 7	18.5	33.35	-14.85	10	10	1.757
			0 vs. 10	18.5	49.45	-30.95	10	10	3.662
			0 vs. 20	18.5	55.75	-37.25	10	10	4.408
			0 vs. 30	18.5	54.45	-35.95	10	10	4.254
			1 vs. 4	18.5	18.5	0	10	10	0
			1 vs. 7	18.5	33.35	-14.85	10	10	1.757
			1 vs. 10	18.5	49.45	-30.95	10	10	3.662
			1 vs. 20	18.5	55.75	-37.25	10	10	4.408
			1 vs. 30	18.5	54.45	-35.95	10	10	4.254
			4 vs. 7	18.5	33.35	-14.85	10	10	1.757
			4 vs. 10	18.5	49.45	-30.95	10	10	3.662
			4 vs. 20	18.5	55.75	-37.25	10	10	4.408
			4 vs. 30	18.5	54.45	-35.95	10	10	4.254
			7 vs. 10	33.35	49.45	-16.1	10	10	1.905
			7 vs. 20	33.35	55.75	-22.4	10	10	2.651
			7 vs. 30	33.35	54.45	-21.1	10	10	2.497
			10 vs. 20	49.45	55.75	-6.3	10	10	0.7455
			10 vs. 30	49.45	54.45	-5	10	10	0.5916
			20 vs. 30	55.75	54.45	1.3	10	10	0.1538

## Sheet: Fig2 feces
Kruskal-Wallis test of feces figure 2
ANOVA results			Multiple comparisons							Descriptive statistics
Table Analyzed	feces		Number of families	1							0	1	4	7	10	20	30
			Number of comparisons per family	21						Number of values	10	10	10	10	10	10	10
Kruskal-Wallis test			Alpha	0.05
P value	<0.0001									Minimum	0	0	0	0	0	500000	500000
Exact or approximate P value?	Approximate		Dunn's multiple comparisons test	Mean rank diff.	Significant?	Summary	Adjusted P Value			25% Percentile	0	0	0	0	375000	1156250	1062500
P value summary	****		0 vs. 1	0	No	ns	>0.9999	A-B		Median	0	0	0	500000	1437500	1875000	1562500
Do the medians vary signif. (P < 0.05)?	Yes		0 vs. 4	0	No	ns	>0.9999	A-C		75% Percentile	0	0	0	718750	3125000	2562500	2700000
Number of groups	7		0 vs. 7	-14.85	No	ns	>0.9999	A-D		Maximum	0	0	0	1000000	6250000	5000000	4000000
Kruskal-Wallis statistic	51.4		0 vs. 10	-30.95	Yes	**	0.0053	A-E
			0 vs. 20	-37.25	Yes	***	0.0002	A-F		Mean	0	0	0	412500	2075000	2012500	1855000
Data summary			0 vs. 30	-35.95	Yes	***	0.0004	A-G		Std. Deviation	0	0	0	399870	2085998	1298303	1143144
Number of treatments (columns)	7		1 vs. 4	0	No	ns	>0.9999	B-C		Std. Error of Mean	0	0	0	126450	659651	410559	361494
Number of values (total)	70		1 vs. 7	-14.85	No	ns	>0.9999	B-D
			1 vs. 10	-30.95	Yes	**	0.0053	B-E		Lower 95% CI	0	0	0	126450	582767	1083750	1037244
			1 vs. 20	-37.25	Yes	***	0.0002	B-F		Upper 95% CI	0	0	0	698550	3567233	2941250	2672756
			1 vs. 30	-35.95	Yes	***	0.0004	B-G
			4 vs. 7	-14.85	No	ns	>0.9999	C-D		Mean ranks	18.5	18.5	18.5	33.35	49.45	55.75	54.45
			4 vs. 10	-30.95	Yes	**	0.0053	C-E
			4 vs. 20	-37.25	Yes	***	0.0002	C-F
			4 vs. 30	-35.95	Yes	***	0.0004	C-G
			7 vs. 10	-16.1	No	ns	>0.9999	D-E
			7 vs. 20	-22.4	No	ns	0.1688	D-F
			7 vs. 30	-21.1	No	ns	0.2632	D-G
			10 vs. 20	-6.3	No	ns	>0.9999	E-F
			10 vs. 30	-5	No	ns	>0.9999	E-G
			20 vs. 30	1.3	No	ns	>0.9999	F-G
			Test details	Mean rank 1	Mean rank 2	Mean rank diff.	n1	n2	Z
			0 vs. 1	18.5	18.5	0	10	10	0
			0 vs. 4	18.5	18.5	0	10	10	0
			0 vs. 7	18.5	33.35	-14.85	10	10	1.757
			0 vs. 10	18.5	49.45	-30.95	10	10	3.662
			0 vs. 20	18.5	55.75	-37.25	10	10	4.408
			0 vs. 30	18.5	54.45	-35.95	10	10	4.254
			1 vs. 4	18.5	18.5	0	10	10	0
			1 vs. 7	18.5	33.35	-14.85	10	10	1.757
			1 vs. 10	18.5	49.45	-30.95	10	10	3.662
			1 vs. 20	18.5	55.75	-37.25	10	10	4.408
			1 vs. 30	18.5	54.45	-35.95	10	10	4.254
			4 vs. 7	18.5	33.35	-14.85	10	10	1.757
			4 vs. 10	18.5	49.45	-30.95	10	10	3.662
			4 vs. 20	18.5	55.75	-37.25	10	10	4.408
			4 vs. 30	18.5	54.45	-35.95	10	10	4.254
			7 vs. 10	33.35	49.45	-16.1	10	10	1.905
			7 vs. 20	33.35	55.75	-22.4	10	10	2.651
			7 vs. 30	33.35	54.45	-21.1	10	10	2.497
			10 vs. 20	49.45	55.75	-6.3	10	10	0.7455
			10 vs. 30	49.45	54.45	-5	10	10	0.5916
			20 vs. 30	55.75	54.45	1.3	10	10	0.1538

## Sheet:  Time of first defecation event
Bed bug	Feeding duration	Time of first defecation event	Duration of defecation	Defecation events per bed bug
B1	6.22	7.11	0.89	1	0.89
B2	6.31	6.43	0.12	1	0.12
B3	7.54	8.11	0.57	1	0.57
B4	8.33	8.4	0.07	1	0.07
B1	6.29	7.11	0.82	1	0.26
B2	7.95	8.21	0.26	1	1.87
B3	8.18	10.05	1.87	1	1.23
B4	8.29	9.52	1.23	1	0.05
B1	6.15	6.2	0.05	1	0.75
B2	7.38	9.57	2.19	2	0.6
B3	11.28	12.03	0.75	1	1.56
B4	13.45	14.05	0.6	1	1.77
B1	8.48	10.04	1.56	1	5.85
B2	8.46	10.23	1.77	3	5.85
B3	10.51	11.07	0.56	1	5.85
B4	12.24	18.09	5.85	1	5.85
average	8.56625		1.1975	1.1875

## Sheet: Raw average
Raw hemocytometer counts represent averages from three independent feeding events, each conducted with newly prepared batches of bed bugs, blood, and T. cruzi parasites. Some experimental conditions varied slightly between feedings. Figure 2 in the main manuscript displays data from only one of these feeding events, with each data point representing the average of 10 biological replicates. The su…
Days
	anterior midgut
1	5.66667	6	5.16667	5.5	1	7.66667	11.6667	16.6667	18.3333	10.8333
4	3.33333	0	3.33333	0	8.33333	0	0	0	4.33333	6.83333
7	6.25	0	0	0	0	0	0	0	0	0
10	0	0	0	0	0	0	0	0	0	0
20	0	0	0	0	0	0	0	0	0	0
30	0	0	0	0	0	0	0	0	0	0
	posterior midgut & rectum
1	0	0	0	0	0	0	0	0	0	0
4	10	15	7.5	0	6.25	0	0	0	0	0
7	5	12.5	27.5	35	50	25	55	67.5	42.5	47.5
10	25	17.5	50	22.5	0	12.5	0	7.5	35	0
20	15	22.5	35	7.5	0	30	26.25	30	18.75	40
30	25	6.25	32.5	10	0	10	27.5	20	35	15
	feces
1	0	0	0	0	0	0	0	0	0	0
4	0	0	0	0	0	0	0	0	0	0
7	4.16667	6.66667	0	0	6.66667	3.33333	3.33333	3.33333	0	0
10	13.3333	9.33333	23.3333	5	43.3333	15.8333	51.6667	25	6.66667	3.33333
20	21.2333	32.8667	24.6667	22.25	20.4	18.35	16.5	19.95	21.2667	15.7333
30	15	40	12.5	16.25	25	12.5	5	5	33	21.25
